# Supplementary material for: Comparison of the oxidative potential of primary (POA) and secondary (SOA) organic aerosols derived from α-pinene and gasoline engine exhaust precursors
Source: F1000Res. 2019 Mar 11;7:1031. Originally published 2018 Jul 9. [Version 2] doi: 10.12688/f1000research.15445.2 (PMC6392154; doi:10.12688/f1000research.15445.2)
Supplement: Figure 3 EC-OC Raw Data [file f1000research-7-20270-s0000.tgz]

Archive with 1 entries (1 files):
- 8dd26fd4-9487-44c6-89d1-f460f5101727_EC-OC_Raw_Data_Beirut_POA-SOA.csv
