# Supplementary material for: Comparison of the oxidative potential of primary (POA) and secondary (SOA) organic aerosols derived from α-pinene and gasoline engine exhaust precursors
Source: F1000Res. 2019 Mar 11;7:1031. Originally published 2018 Jul 9. [Version 2] doi: 10.12688/f1000research.15445.2 (PMC6392154; doi:10.12688/f1000research.15445.2)
Supplement: Figure 3 EC-OC Raw Data [file f1000research-7-20270-s0000.tgz › 8dd26fd4-9487-44c6-89d1-f460f5101727_EC-OC_Raw_Data_Beirut_POA-SOA.csv]

Elemental Carbon - Organic Carbon (EC/OC) Final Report
Project:	Beirut POA/SOA
COC Date:	4/26/2017	Received Date:	5/10/2017			Analysis Date:	6/7/2017	Report Date:	6/15/2017
	Sample Type:	47 mm Quartz Filter		Exposed Sample Area: 10.18 cm2			Area Used for EC/OC Analysis: 0.50 cm2
Submitter Sample Description	Submitter Filter ID	Organic Carbon (OC) µg/filter		Elemental Carbon (EC) µg/filter		Total Carbon (TC) µg/filter		Pyrolytic Carbon (PC) µg/filter
		Value	Uncertainty	Value	Uncertainty	Value	Uncertainty	Value
Engine Exhaust SOA	17041815-Q	3822	192	24.1	16.5	3846	194	296
Engine Exhaust SOA	17041817-Q	5820	292	45.5	28.1	5865	295	507
Engine Exhaust SOA	17041820-Q	4803	241	46.1	22.4	4850	245	392
Engine Exhaust SOA	170706A-Q	2431.8	122.6	6.3	7.27	2438.1	123.8	129.41
Engine Exhaust SOA	170707A-Q	3320.8	167	0	10.28	3320.8	168	195.91
Engine Exhaust SOA	170624A-Q	4007.4	201.3	27.01	26.44	4034.4	203.6	492.14
Engine Exhaust POA	170926-Q	449.1	23.53	57.73	2.28	506.83	27.49	-22.86
α-pinene SOA	171024-Q	239.54	14.37	0	0.98	239.54	15.56	7.57
α-pinene SOA	171025-Q	259.66	15.37	0	1.13	259.66	16.57	10.67
BLANK		5.77	1.09	0	0.42	5.77	1.9	0.41
Notes:
Results reported per FULL filter
µg/filter results have not been blank subtracted
0 indicates a non-detect, NA indicates the result is not available
EC uncertainty = 0.5+0.05*EC+0.05*PC
