# Supplementary material for: Comparison of the oxidative potential of primary (POA) and secondary (SOA) organic aerosols derived from α-pinene and gasoline engine exhaust precursors
Source: F1000Res. 2019 Mar 11;7:1031. Originally published 2018 Jul 9. [Version 2] doi: 10.12688/f1000research.15445.2 (PMC6392154; doi:10.12688/f1000research.15445.2)
Supplement: Figure 4 ROS Raw Data [file f1000research-7-20270-s0001.tgz]

Archive with 1 entries (1 files):
- 7c731828-9a93-4402-80e1-fd9d8f8ad348_ROS_Raw_Data_Beirut_POA-SOA.csv
