# Supplementary material for: Comparison of the oxidative potential of primary (POA) and secondary (SOA) organic aerosols derived from α-pinene and gasoline engine exhaust precursors
Source: F1000Res. 2019 Mar 11;7:1031. Originally published 2018 Jul 9. [Version 2] doi: 10.12688/f1000research.15445.2 (PMC6392154; doi:10.12688/f1000research.15445.2)
Supplement: Figure 4 ROS Raw Data [file f1000research-7-20270-s0001.tgz › 7c731828-9a93-4402-80e1-fd9d8f8ad348_ROS_Raw_Data_Beirut_POA-SOA.csv]

Macrophage ROS Assay
USC_Beirut POA/SOA Study
Substrate Type:	Teflon 47 mm filters
																				Use These Values
											UT/ZYM Slope =		0.1278			Blank Has NOT Been Applied				All data sensitivity normalized to UT prior to ZYM calibration
									Fluorescence Units (FU)							Fluorescence Units (FU)		Fluorescence Units / Filter		µg Zymosan Units / Filter		µg PM per filter	µg Zymosan Units / mg PM
									Sample ROS		UT ROS					ROS Response Corrected For Blank		ROS Response Corrected For Dilution & Filter Fraction		ROS Response Corrected For Dilution & Filter Fraction			ROS Response Corrected For Dilution & Filter Fraction
	ROS Run Date	Submitter Sample ID	ROS Dilution Series	WSLH Sample ID	Plate Number	ROS Protocol	Extract Treatment	Filter Fraction Analyzed	UT-Corrected		Raw		ROS Volume (mL)	Extraction Volume (mL)	Dilution Factor
					of ROS Run				Value (FU)	Stdev	Value (FU)	Stdev				Value	Stdev	Value	Stdev	Value	Stdev		Value	Stdev	Sample
a-Pinene SOA	2-Jun-17	17041809-T	0.0635, 0.127, 0.254, 0.508	a-Pinene SOA-09	1	488/530/515	Not Filtered	0.5	1169	103	1,003	2	0.1	1.5	1	1169	103	35,070	3090	447	43	812.1	550.4	53	17041809-T	a-Pinene SOA
a-Pinene SOA	13-Jun-17	17041811-T	0.03175, 0.0635, 0.127, 0.254, 0.508	a-Pinene SOA-11	1	488/530/515	Not Filtered	0.5	2686	159	628	12	0.1	1.5	1	2686	159	80,580	4770	1640	116	1143.3	1434	101.7	17041811-T	a-Pinene SOA
a-Pinene SOA	13-Jun-17	17041812-T	0.03175, 0.0635, 0.127, 0.254, 0.508	a-Pinene SOA-12	1	488/530/515	Not Filtered	0.5	1268	32	704	7	0.1	1.5	1	1268	32	38,040	960	691	32	614.4	1125	52.2	17041812-T	a-Pinene SOA
Eng SOA	13-Jun-17	17041815-T	0.0079375, 0.015875, 0.03175, 0.0635, 0.127, 0.254	Engine Exhaust SOA-15	1	488/530/515	Not Filtered	0.25	6304	269	677	11	0.1	1.5	1	6304	269	378,240	16140	7147	413	3283.7	2177	125.8	17041815-T	Eng SOA
Eng SOA	2-Jun-17	17041817-T	0.03175, 0.0635, 0.127, 0.254	Engine Exhaust SOA-17	2	488/530/515	Not Filtered	0.258	2245	95	903	8	0.1	1.5	1	2245	95	130,645	5528	1849	106	4467.3	413.9	23.8	17041817-T	Eng SOA
Eng SOA	2-Jun-17	17041820-T	0.03175, 0.0635, 0.127, 0.254	Engine Exhaust SOA-20	2	488/530/515	Not Filtered	0.25	2047	117	809	25	0.1	1.5	1	2047	117	122,820	7020	1942	134	3637.8	533.8	36.9	17041820-T	Eng SOA
Eng POA	13-Jun-17	Eng POA Composite:	0.127, 0.254, 0.508, 1.000	Eng POA Composite:	1	488/530/515	Not Filtered	0.5	8	10	611	1	0.1	1.5	1	8	10	240	300	5	6	97.7	51.4	64.3	Eng POA Composite:	Eng POA
		170418-022-T -023-T -024-T		170418-022-T -023-T -024-T																					170418-022-T -023-T -024-T
Eng SOA	28-Jul-17	170706a-T	0.015875, 0.03175, 0.0635, 0.127	Eng SOA	2	488/530/515	Not Filtered	0.5	6609	329	696	19	0.1	2	1	6609	329	264,372	13168	4697	275	2.3317	2014	118	170706a-T	Eng SOA
Eng SOA	28-Jul-17	170707a-T	0.0079375, 0.015875, 0.03175, 0.0635	Eng SOA	2	488/530/515	Not Filtered	0.5	7348	1254	659	8	0.1	2	1	7348	1254	293,916	50170	5515	957	3.484	1583	275	170707a-T	Eng SOA
Eng SOA	28-Jul-17	170624a-T	0.015875, 0.03175, 0.0635, 0.127	Eng SOA	2	488/530/515	Not Filtered	0.5	5446	1292	655	16	0.1	2	1	5446	1292	217,842	51698	4112	984	2.2496	1828	437	170624a-T	Eng SOA
a-Pinene SOA	28-Jul-17	170625-T	0.015875, 0.03175, 0.0635, 0.127	a-Pinene SOA	2	488/530/515	Not Filtered	1	3218	178	661	28	0.1	2	1	3218	178	64,368	3561	1205	76	0.8243	1462	93	170625-T	a-Pinene SOA
a-Pinene SOA	21-Jul-17	170627-T	0.0635, 0.127, 0.254, 0.508	a-Pinene SOA	3	488/530/515	Not Filtered	1	10784	180	682	2	0.1	2	1	10784	180	215,670	3592	3912	137	1.9232	2034	71	170627-T	a-Pinene SOA
	Blank Summary
	2-Jun-17	Method Blank	0.508, 1.00		1	488/530/515	Not Filtered	1	41	14	1,020	12	0.1	1.5
	21-Jul-17	7-21-17 Method Blank	0.508, 1.00		1	488/530/515	Not Filtered	1	3	4	870	37	0.1	2
	28-Jul-17	7-21-17 Method Blank	1		1	488/530/515	Not Filtered	1	57	32	718	30	0.1	2
			Quality Assurance - Quality Control Sample Outcome Summary												METHOD BLANK SUMMARY
															Blank	41	14
		ZYMOSAN POSITIVE CONTROL				Zymosan Positive Control
		Row A & 2nd Row				Value	St Dev	Slope	St Dev	RSD
		2-Jun-17	12/13/16 "B" 100% Zym - 0.1mg/ml		Plate 1	5129	135	51290	1350	0.026
		2-Jun-17	12/13/16 "B" 100% Zym - 0.1mg/ml		Plate 1	5260	37	52600	370	0.007
		2-Jun-17	12/13/16 "B" 100% Zym - 0.1mg/ml		Plate 2	4753	110	47530	1100	0.023
		2-Jun-17	12/13/16 "B" 100% Zym - 0.1mg/ml		Plate 2	4814	295	48140	2950	0.061
		13-Jun-17	12/13/16 "B" 100% Zym - 0.1mg/ml		Plate 1	4063	366	40630	3660	0.09
		13-Jun-17	12/13/16 "B" 100% Zym - 0.1mg/ml		Plate 1	3591	94	35910	940	0.026
						4602	647	14.1		0.039	MEAN
						MEAN	STDEV	RSD%		0.031	STDEV
		SUPPLEMENTAL SRM				Urban Dust
		Urban Dust				Value	St Dev	RSD
		2-Jun-17	12/12/16 Urban Dust		Plate 1	8397	66	0.008
		2-Jun-17	12/12/16 Urban Dust		Plate 2	7166	154	0.021
		13-Jun-17	12/12/16 Urban Dust		Plate 1	12605	44	0.003
						9389	2852	30.4
						MEAN	STDEV	RSD%
		SUPPLEMENTAL SRM				Z088D6
		Z088D6				Value	St Dev	RSD
		2-Jun-17	12/12/16 Z088D6		Plate 1	6338	220	0.035
		2-Jun-17	12/12/16 Z088D6		Plate 2	6042	103	0.017
		13-Jun-17	12/12/16 Z088D6		Plate 1	6277	87	0.014
						6219	156	2.5
						MEAN	STDEV	RSD%
		SUPPLEMENTAL SRM				Pyocyanin
		Pyocyanin (7/12/16)				Value	St Dev	RSD
		2-Jun-17	0.625 µg/mL		Plate 1	1475	102	0.069
		2-Jun-17	0.625 µg/mL		Plate 2	1588	27	0.017
		13-Jun-17	0.625 µg/mL		Plate 1	1046	32	0.031
						1370	286	20.9
						MEAN	STDEV	RSD%
		Quality Assurance - Quality Control Sample Outcome Summary											METHOD BLANK SUMMARY
													Blank	29.9	38.3
		ZYMOSAN POSITIVE CONTROL				Zymosan Positive Control
		Row A & 2nd Row				Value	St Dev	Slope	St Dev	RSD
		21-Jul-17	4/14/17 "A" 100% Zym - 0.1mg/ml		Plate 1	4141	16	41410	161	0.004
		21-Jul-17	4/14/17 "A" 100% Zym - 0.1mg/ml		Plate 1	4410	28	44098	277	0.006
		21-Jul-17	4/14/17 "A" 100% Zym - 0.1mg/ml		Plate 2	3996	117	39964	1175	0.029
		21-Jul-17	4/14/17 "A" 100% Zym - 0.1mg/ml		Plate 2	4055	106	40547	1063	0.026
		21-Jul-17	4/14/17 "A" 100% Zym - 0.1mg/ml		Plate 3	3961	145	39614	1448	0.037
		21-Jul-17	4/14/17 "A" 100% Zym - 0.1mg/ml		Plate 3	3744	94	37443	936	0.025
		28-Jul-17	4/14/17 "A" 100% Zym - 0.1mg/ml		Plate 1	3963	238	39630	2382	0.06
		28-Jul-17	4/14/17 "A" 100% Zym - 0.1mg/ml		Plate 1	4052	144	40520	1439	0.036
		28-Jul-17	4/14/17 "A" 100% Zym - 0.1mg/ml		Plate 2	3814	284	38143	2843	0.075
		28-Jul-17	4/14/17 "A" 100% Zym - 0.1mg/ml		Plate 2	3872	39	38720	385	0.01
						4001	186	4.7		0.031	MEAN
						MEAN	STDEV	RSD%		0.023	STDEV
		SUPPLEMENTAL SRM				Urban Dust
		Urban Dust				Value	St Dev	RSD
		21-Jul-17	12/12/16 Urban Dust		Plate 1	9793	139	0.014
		21-Jul-17	12/12/16 Urban Dust		Plate 2	8701	47	0.005
		21-Jul-17	12/12/16 Urban Dust		Plate 3	7567	164	0.022
		28-Jul-17	12/12/16 Urban Dust		Plate 1	9667	973	0.101
		28-Jul-17	12/12/16 Urban Dust		Plate 2	9278	55	0.006
						9001	908	10.1
						MEAN	STDEV	RSD%
		SUPPLEMENTAL SRM				Z088D6
		Z088D6				Value	St Dev	RSD
		21-Jul-17	12/12/16 Z088D6		Plate 1	6263	187	0.03
		21-Jul-17	12/12/16 Z088D6		Plate 2	5626	167	0.03
		21-Jul-17	12/12/16 Z088D6		Plate 3	5546	85	0.015
		28-Jul-17	12/12/16 Z088D6		Plate 1	6343	162	0.026
		28-Jul-17	12/12/16 Z088D6		Plate 2	6624	190	0.029
						6080	472	7.8
						MEAN	STDEV	RSD%
		SUPPLEMENTAL SRM				Pyocyanin
		Pyocyanin				Value	St Dev	RSD
		21-Jul-17	7/12/16 0.625 µg/mL		Plate 1	1457	46	0.031
		21-Jul-17	7/12/16 0.625 µg/mL		Plate 2	1398	21	0.015
		21-Jul-17	7/12/16 0.625 µg/mL		Plate 3	1395	13	0.009
		28-Jul-17	7/12/16 0.625 µg/mL		Plate 1	1062	66	0.063
		28-Jul-17	7/12/16 0.625 µg/mL		Plate 2	1039	53	0.051
						1270	202	15.9
						MEAN	STDEV	RSD%
